# Supplementary material for: VEGF Detection via Simplified FLISA Using a 3D Microfluidic Disk Platform
Source: Biosensors (Basel). 2021 Aug 11;11(8):270. doi: 10.3390/bios11080270 (PMC8393963; doi:10.3390/bios11080270)
Supplement: Supplementary file 1 [file biosensors-11-00270-s001.zip]

Archive with 1 entries (1 files):
- biosensors-1316193-supplementary.pdf
